# Supplementary material for: Atezolizumab Induces Necroptosis and Contributes to Hepatotoxicity of Human Hepatocytes
Source: Int J Mol Sci. 2023 Jul 20;24(14):11694. doi: 10.3390/ijms241411694 (PMC10380327; doi:10.3390/ijms241411694)
Supplement: Supplementary file 1 [file ijms-24-11694-s001.zip]

Archive with 1 entries (1 files):
- ijms-2407956-supplementary.pptx
